# Supplementary material for: Development and validation of a m6A -regulated prognostic signature in lung adenocarcinoma
Source: Front Oncol. 2022 Oct 11;12:947808. doi: 10.3389/fonc.2022.947808 (PMC9593055; doi:10.3389/fonc.2022.947808)
Supplement: Supplementary file 1 [file DataSheet_1.xlsx]

## Sheet: Table S1
Table S1. Clinical information of patients in this study
PID	Type	Sex	Age	Smoking	Quit_smoking	Family_history_cancer	History_pastTumor	MaxDiameter_tumor(cm)	LymphNode_metastasis	Distant_transfer	TNM
P1	LUAD	Female	55	0	0	0	0	2.2	N0	N0	1A3
P2	LUAD	Male	64	0	0	0	0	2	N0	N0	1A2
P3	LUAD	Female	77	0	0	Mother: pancreatic carcinoma	0	2.8	N0	N0	IB
P4	LUAD	Female	63	0	0	Daughter: lung cancer	0	2.2	N0	N0	1A3
P5	LUAD	Male	71	0	0	0	0	2.6	N0	N0	1A3
P6	LUAD	Female	65	0	0	0	0	1.5	N0	N0	IA2

## Sheet: Table S2
Table S2. The top 20 differentially expressed genes according to P value
Symbol	log2FoldChange	P value	FDR	Up/Down
ITLN1	11.7813	1.21e-23	2.41e-19	down
AC005696.3	24.2668	6.87e-21	6.86e-17	down
TMIGD2	23.8117	5.17e-20	3.44e-16	down
CYYR1-AS1	23.4485	2.01e-18	1.01e-14	down
CASP12	22.6211	9.58e-17	2.73e-13	down
AL133373.2	23.6887	3.13e-15	5.86e-12	down
ANKRD1	9.50704	3.23e-15	5.86e-12	down
ANGPT4	23.4741	5.55e-15	8.68e-12	down
SLC16A6P1	23.3491	7.72e-15	8.87e-12	down
ST6GALNAC4P1	23.0178	1.85e-14	1.75e-11	down
ABCA12	-22.5823	2.86e-18	1.14e-14	up
PGAM1P7	-22.7871	8.59e-18	2.86e-14	up
KRT16	-22.4781	1.64e-16	4.1e-13	up
SERPINB3	-23.5664	2.83e-15	5.86e-12	up
COMP	-11.6377	5.65e-15	8.68e-12	up
CDHR1	-23.4061	6.57e-15	8.87e-12	up
AL139230.1	-23.3713	7.21e-15	8.87e-12	up
GPR87	-22.9948	7.39e-15	8.87e-12	up
HRH4	-23.3317	8e-15	8.87e-12	up
HABP2	-7.39927	9.75e-15	1.02e-11	up

## Sheet: Table S3
Table S3. List of 300 m6A-regulated genes detected by joint MeRIP-seq and RNA-seq
Symbol	Gene_biotype	Ensembl_gene_id	Log2FC	Pvalue	FDR	Chr	Start site	End site	Score	Strand	ThickStart	ThickEnd	BlockCount	BlockSizes	BlockStarts	lg(Pvalue)	lg(FDR)	Fold_enrchment	diff.lg(FDR)	diff.lg(Pvalue)	diff.log2(Fold change)	Peak distribution	Label
BAIAP2L1	protein_coding	ENSG00000006453	1.67804	0.0246816	0.35496	7	98292669	98292669	1.6e-16	-	98292459	98292880	1	421,	0	-15.8	-14.8	9.36	-1.6	-2.32	1.51	three_prime_utr	Hyper-Methylated-up
CYFIP2	protein_coding	ENSG00000055163	1.49298	0.0462123	0.438544	5	157393089	157393089	6.3e-83	+	157390641	157393346	2	27,514,	0,2191	-82.2	-80.8	85.5	-7.01	-8.38	3.44	three_prime_utr	Hyper-Methylated-up
PHKA1	protein_coding	ENSG00000067177	2.17534	0.00808263	0.208584	X	72580940	72580940	1.3e-13	-	72580820	72581060	1	240,	0	-12.9	-11.9	7.44	-1.71	-2.45	2.7	exon	Hyper-Methylated-up
TULP3	protein_coding	ENSG00000078246	1.16072	0.0116751	0.253927	12	2940099	2940099	0.0021	+	2940010	2940189	1	179,	0	-2.67	-1.98	3.75	-0.984	-1.53	3.32	three_prime_utr	Hyper-Methylated-up
BRINP1	protein_coding	ENSG00000078725	8.49192	0.000564679	0.0366052	9	119167373	119167373	5e-18	-	119167000	119167746	1	746,	0	-17.3	-16.3	57.6	-0.824	-1.32	3.09	CDS	Hyper-Methylated-up
BRD1	protein_coding	ENSG00000100425	1.75046	0.00647759	0.184496	22	49787841	49787841	1.3e-42	-	49787796	49794123	2	91,90,	0,6237	-41.9	-40.7	5.03	-4.36	-5.5	2.97	CDS	Hyper-Methylated-up
MGRN1	protein_coding	ENSG00000102858	1.12256	0.00706186	0.193147	16	4681627	4681627	1.6e-25	+	4681537	4681718	1	181,	0	-24.8	-23.7	25.5	-7.21	-8.6	3.76	CDS	Hyper-Methylated-up
EARS2	protein_coding	ENSG00000103356	1.97418	0.036671	0.406044	16	23524248	23524248	3.2e-37	-	23524053	23524444	1	391,	0	-36.5	-35.3	11.2	-3	-3.97	1.93	three_prime_utr	Hyper-Methylated-up
TOX3	protein_coding	ENSG00000103460	5.00419	6.23112e-10	1.43001e-07	16	52439779	52439779	1e-192	-	52439591	52444408	2	377,133,	0,4684	-192	-190	41.8	-0.877	-1.39	2.9	exon	Hyper-Methylated-up
GALNT7	protein_coding	ENSG00000109586	1.37272	0.0241966	0.35267	4	173321754	173321754	1e-174	+	173318469	173321929	2	191,350,	0,3110	-174	-173	50	-3.99	-5.09	2.64	three_prime_utr	Hyper-Methylated-up
CUL9	protein_coding	ENSG00000112659	1.10244	0.0122344	0.258762	6	43184735	43184735	0.00087	+	43184645	43184826	1	181,	0	-3.06	-2.35	5.52	-1.4	-2.06	4.52	exon	Hyper-Methylated-up
PRLR	protein_coding	ENSG00000113494	3.15588	0.0231439	0.346888	5	35065536	35065536	2.5e-83	-	35064971	35068807	3	1131,70,29,	0,3244,3807	-82.6	-81.2	137	-0.995	-1.55	2.44	exon	Hyper-Methylated-up
HHLA2	protein_coding	ENSG00000114455	3.40867	0.0243121	0.353698	3	108377685	108377685	4e-86	+	108377235	108378135	1	900,	0	-85.4	-84	117	-0.821	-1.32	2.14	three_prime_utr	Hyper-Methylated-up
SLC16A7	protein_coding	ENSG00000118596	2.65871	0.0153537	0.292211	12	59775102	59775102	1e-148	+	59774730	59779607	2	745,185,	0,4692	-148	-146	19.4	-2.23	-3.07	1.39	CDS	Hyper-Methylated-up
COL10A1	protein_coding	ENSG00000123500	5.3575	3.18582e-10	7.39629e-08	6	116121575	116121575	7.9e-49	-	116121217	116121933	1	716,	0	-48.1	-46.9	37.5	-1.38	-2.04	2.38	CDS	Hyper-Methylated-up
ERN2	protein_coding	ENSG00000134398	5.14273	0.00647418	0.184496	16	23690535	23690535	2.5e-29	-	23690415	23690655	1	240,	0	-28.6	-27.5	92.9	-0.84	-1.34	5.99	three_prime_utr	Hyper-Methylated-up
SYTL2	protein_coding	ENSG00000137501	1.8365	4.28197e-05	0.00510385	11	85727497	85727497	5e-30	-	85727332	85727663	1	331,	0	-29.3	-28.1	10.7	-1.1	-1.68	1.87	CDS	Hyper-Methylated-up
ARHGEF19	protein_coding	ENSG00000142632	2.32319	0.0021788	0.0939896	1	16198407	16198407	0.0031	-	16198332	16198483	1	151,	0	-2.51	-1.83	4.8	-1.24	-1.87	5.49	three_prime_utr	Hyper-Methylated-up
SLC27A3	protein_coding	ENSG00000143554	1.286	0.0432814	0.426113	1	153775563	153775563	6.3e-14	+	153775339	153775788	1	449,	0	-13.2	-12.2	44.7	-1.59	-2.3	3.29	exon	Hyper-Methylated-up
PLEKHA6	protein_coding	ENSG00000143850	2.18616	0.00906724	0.222747	1	204221421	204221421	1e-25	-	204221182	204221661	1	479,	0	-25	-24	14.8	-0.993	-1.54	1.46	three_prime_utr	Hyper-Methylated-up
SYT2	protein_coding	ENSG00000143858	4.66442	0.000314307	0.0248042	1	202595887	202595887	6.8e-10	-	202595737	202596037	1	300,	0	-9.17	-8.27	8.82	-3.63	-4.68	5.63	three_prime_utr	Hyper-Methylated-up
SCUBE3	protein_coding	ENSG00000146197	4.3537	3.87736e-05	0.00472045	6	35248743	35248743	8.3e-05	+	35248653	35248833	1	180,	0	-4.08	-3.32	3.39	-1.1	-1.69	4.03	three_prime_utr	Hyper-Methylated-up
LCN2	protein_coding	ENSG00000148346	2.05775	0.0203748	0.330954	9	128149551	128149551	1e-45	+	128149247	128150383	3	17,223,146,	0,193,990	-45	-43.7	13.7	-5.27	-6.5	2.9	exon	Hyper-Methylated-up
MERTK	protein_coding	ENSG00000153208	1.85589	0.0261157	0.3616	2	111929385	111929385	4.3e-06	+	111929310	111929460	1	150,	0	-5.37	-4.56	3.34	-1.57	-2.27	2.26	CDS	Hyper-Methylated-up
PGAP3	protein_coding	ENSG00000161395	1.82588	0.0489504	0.446265	17	39687951	39687951	6.9e-05	-	39687861	39688041	1	180,	0	-4.16	-3.4	6.48	-1.37	-2.03	4.63	exon	Hyper-Methylated-up
TBC1D24	protein_coding	ENSG00000162065	2.28182	0.0327511	0.391296	16	2502651	2502651	1.6e-34	+	2502082	2503220	1	1138,	0	-33.8	-32.6	109	-2.49	-3.38	1.98	three_prime_utr	Hyper-Methylated-up
INAVA	protein_coding	ENSG00000163362	2.57104	0.0184156	0.317001	1	200913708	200913708	2.5e-38	+	200912033	200913881	2	104,345,	0,1503	-37.6	-36.4	49	-4.44	-5.59	4.29	three_prime_utr	Hyper-Methylated-up
KCNK5	protein_coding	ENSG00000164626	2.02653	0.039714	0.414554	6	39190969	39190969	1e-256	-	39190492	39191447	1	955,	0	-256	-254	184	-7.07	-8.44	3.3	exon	Hyper-Methylated-up
NETO1	protein_coding	ENSG00000166342	22.6131	5.17576e-14	3.04057e-11	18	72748052	72748052	4e-23	-	72747941	72749061	2	223,48,	0,1072	-22.4	-21.3	73.5	-0.905	-1.43	6.69	three_prime_utr	Hyper-Methylated-up
XRRA1	protein_coding	ENSG00000166435	1.55481	0.0215251	0.338669	11	74840771	74840771	6.5e-08	-	74840681	74840861	1	180,	0	-7.19	-6.33	3.81	-1.25	-1.88	2.01	three_prime_utr	Hyper-Methylated-up
ACOX2	protein_coding	ENSG00000168306	1.88935	0.0486922	0.446265	3	58535100	58535100	6.8e-05	-	58534961	58537199	2	279,81,	0,2157	-4.17	-3.42	15.8	-1.24	-1.87	1.12	CDS	Hyper-Methylated-up
LRRC15	protein_coding	ENSG00000172061	3.805	0.0151813	0.291682	3	194358351	194358351	2e-53	-	194358036	194358666	1	630,	0	-52.7	-51.4	167	-1.53	-2.23	4.78	three_prime_utr	Hyper-Methylated-up
BOK	protein_coding	ENSG00000176720	1.45662	0.0396447	0.414554	2	241574018	241574018	1.3e-15	+	241573929	241574108	1	179,	0	-14.9	-13.9	5.47	-6.78	-8.13	3.14	three_prime_utr	Hyper-Methylated-up
NAALADL2	protein_coding	ENSG00000177694	1.06523	0.0299934	0.382196	3	174859373	174859373	3.9e-06	+	174859296	174863841	2	154,26,	0,4519	-5.41	-4.61	2.27	-2.97	-3.93	2.34	five_prime_utr	Hyper-Methylated-up
ABCA13	protein_coding	ENSG00000179869	1.83014	0.00697013	0.192524	7	48278342	48278342	9.5e-08	+	48278222	48278463	1	241,	0	-7.02	-6.18	8.88	-2.75	-3.67	5.3	CDS	Hyper-Methylated-up
UTP11	protein_coding	ENSG00000183520	1.39055	0.0436301	0.427344	1	38019105	38019105	5e-38	+	38018515	38019277	3	62,94,25,	0,543,737	-37.3	-36.1	62.3	-2.62	-3.52	3.6	CDS	Hyper-Methylated-up
KMT5A	protein_coding	ENSG00000183955	1.58584	0.0153061	0.292211	12	123407647	123407647	4e-12	+	123405024	123407802	2	50,310,	0,2468	-11.4	-10.4	11.2	-0.98	-1.53	1.66	CDS	Hyper-Methylated-up
NCMAP	protein_coding	ENSG00000184454	2.20115	0.0307492	0.384827	1	24606207	24606207	7.9e-14	+	24606042	24606372	1	330,	0	-13.1	-12.2	9.36	-2.03	-2.83	2.68	exon	Hyper-Methylated-up
OSBP2	protein_coding	ENSG00000184792	3.07223	0.0354087	0.403983	22	30906388	30906388	1.3e-11	+	30906298	30906478	1	180,	0	-10.9	-9.93	14.6	-3.48	-4.52	7.95	three_prime_utr	Hyper-Methylated-up
NHS	protein_coding	ENSG00000188158	3.46925	0.00506369	0.156445	X	17727193	17727193	6.3e-23	+	17726893	17727494	1	601,	0	-22.2	-21.2	12.8	-2.54	-3.43	3.18	CDS	Hyper-Methylated-up
SBK1	protein_coding	ENSG00000188322	2.95424	0.0325924	0.39107	16	28321129	28321129	2e-16	+	28321039	28321219	1	180,	0	-15.7	-14.7	4.77	-1.31	-1.95	2.27	three_prime_utr	Hyper-Methylated-up
CTSE	protein_coding	ENSG00000196188	1.93416	0.0373288	0.407503	1	206023816	206023816	1.6e-20	-	206022975	206023909	2	82,186,	0,748	-19.8	-18.8	7.92	-7.77	-9.18	2.79	five_prime_utr	Hyper-Methylated-up
TPM2	protein_coding	ENSG00000198467	1.07981	0.0264238	0.364067	9	35689880	35689880	4e-57	-	35689730	35690031	1	301,	0	-56.4	-55.1	20.9	-4.99	-6.19	1.39	five_prime_utr	Hyper-Methylated-up
TNRC6C-AS1	processed_transcript	ENSG00000204282	1.86316	0.0483347	0.445957	17	78109283	78109283	1.2e-09	-	78109163	78109404	1	241,	0	-8.93	-8.04	12.5	-1.21	-1.82	3.73	exon	Hyper-Methylated-up
PCDHGA10	protein_coding	ENSG00000253846	1.73751	0.0432116	0.425845	5	141415036	141415036	6.3e-18	+	141414871	141415201	1	330,	0	-17.2	-16.2	30.6	-2.74	-3.67	4.83	CDS	Hyper-Methylated-up
ADGRD1-AS1	lincRNA	ENSG00000256151	3.00836	0.0389773	0.411861	12	130990745	130990745	1.6e-65	-	130990374	130991117	1	743,	0	-64.8	-63.5	62.3	-1.01	-1.57	1.13	exon	Hyper-Methylated-up
AFAP1-AS1	antisense_RNA	ENSG00000272620	7.49346	1.76334e-08	3.86889e-06	4	7773036	7773036	1e-171	+	7754089	7773870	2	70,1667,	0,18114	-171	-169	210	-6.06	-7.36	5.47	exon	Hyper-Methylated-up
SLC11A1	protein_coding	ENSG00000018280	-1.49261	0.0212043	0.337075	2	218394996	218394996	8.9e-10	+	218394750	218395069	2	35,145,	0,174	-9.05	-8.16	5.84	-3.94	-5.04	5.2	exon	Hyper-Methylated-down
ELN	protein_coding	ENSG00000049540	-1.33307	0.0334023	0.394608	7	74060026	74060026	3.9e-08	+	74059890	74060162	2	157,23,	0,249	-7.41	-6.55	2.68	-3.1	-4.09	3.32	CDS	Hyper-Methylated-down
CALCRL	protein_coding	ENSG00000064989	-1.63231	0.0014	0.0693609	2	187346185	187346185	0	-	187345975	187346395	1	420,	0	-616	#NAME?	29.2	-6.15	-7.45	1.18	stop_codon	Hyper-Methylated-down
DGCR2	protein_coding	ENSG00000070413	-1.45627	0.0285574	0.373396	22	19037390	19037390	0.0013	-	19037330	19037451	1	121,	0	-2.88	-2.18	1.88	-6.1	-7.41	4.35	three_prime_utr	Hyper-Methylated-down
LAMP3	protein_coding	ENSG00000078081	-2.20285	8.71541e-07	0.000152642	3	183154093	183154093	0	-	183153795	183161974	4	596,20,106,54,	0,4317,7061,8125	-2480	#NAME?	15.6	-22.4	-24.4	1.11	CDS	Hyper-Methylated-down
NEBL	protein_coding	ENSG00000078114	-1.07561	0.00719099	0.195607	10	20781140	20781140	2e-41	-	20781020	20781260	1	240,	0	-40.7	-39.4	7.9	-0.842	-1.35	1.11	three_prime_utr	Hyper-Methylated-down
TNS1	protein_coding	ENSG00000079308	-1.46547	0.00596248	0.173033	2	217821878	217821878	5.9e-07	-	217821819	217829845	2	119,2,	0,8024	-6.23	-5.4	1.38	-4.84	-6.03	1.42	CDS	Hyper-Methylated-down
NUTF2	protein_coding	ENSG00000102898	-1.32244	0.0333669	0.394608	16	67870290	67870290	3.2e-24	+	67870200	67870380	1	180,	0	-23.5	-22.5	40.7	-2.92	-3.87	7.44	exon	Hyper-Methylated-down
AQP9	protein_coding	ENSG00000103569	-2.61503	0.00344614	0.123681	15	58138363	58138363	0	+	58138168	58138558	1	390,	0	-441	#NAME?	13.6	-5.3	-6.53	2.29	five_prime_utr	Hyper-Methylated-down
FCGRT	protein_coding	ENSG00000104870	-1.13921	0.0490174	0.446275	19	49513407	49513407	0.0029	+	49513317	49513497	1	180,	0	-2.54	-1.86	2.16	-1.71	-2.44	1.95	exon	Hyper-Methylated-down
ARHGEF18	protein_coding	ENSG00000104880	-3.77733	0.0360066	0.405401	19	7441741	7441741	0.0066	+	7441681	7441802	1	121,	0	-2.18	-1.53	2.28	-1.71	-2.44	4.54	CDS	Hyper-Methylated-down
CAV1	protein_coding	ENSG00000105974	-2.13979	0.00117053	0.0602341	7	116525067	116525067	1e-134	+	116524933	116525202	1	269,	0	-134	-132	23.8	-7.54	-8.94	2.52	five_prime_utr	Hyper-Methylated-down
SPOCK2	protein_coding	ENSG00000107742	-2.63454	2.54362e-06	0.000403064	10	72062892	72062892	6.3e-16	-	72062723	72063061	2	182,59,	0,279	-15.2	-14.2	3.34	-1.5	-2.19	1.07	CDS	Hyper-Methylated-down
EHD1	protein_coding	ENSG00000110047	-2.07281	0.00461677	0.148197	11	64860062	64860062	2.1e-05	-	64860002	64860122	1	120,	0	-4.67	-3.89	4.42	-1.31	-1.95	2.9	CDS	Hyper-Methylated-down
PHACTR2	protein_coding	ENSG00000112419	-1.00777	0.0265323	0.36441	6	143753881	143753881	1.6e-12	+	143749022	143754010	2	43,257,	0,4731	-11.8	-10.8	2.51	-2.65	-3.55	1.34	CDS	Hyper-Methylated-down
BCHE	protein_coding	ENSG00000114200	-2.75811	0.0338285	0.397072	3	165830761	165830761	2e-51	-	165830481	165837322	2	560,9,	0,6832	-50.7	-49.4	22.3	-2.13	-2.95	2.76	CDS	Hyper-Methylated-down
EFEMP1	protein_coding	ENSG00000115380	-1.22321	0.000606288	0.0386746	2	55866294	55866294	5e-99	-	55866085	55866503	1	418,	0	-98.3	-96.9	17.8	-1.16	-1.76	1.16	three_prime_utr	Hyper-Methylated-down
GPR89A	protein_coding	ENSG00000117262	-1.67567	0.0364659	0.406044	1	145670229	145670229	0.0022	+	145670050	145670409	1	359,	0	-2.65	-1.97	6.48	-0.88	-1.39	1.84	exon	Hyper-Methylated-down
TEK	protein_coding	ENSG00000120156	-1.97859	0.00324286	0.119987	9	27109421	27109421	2e-12	+	27109200	27157956	2	442,126,	0,48630	-11.7	-10.7	8.5	-0.954	-1.49	2.05	five_prime_utr	Hyper-Methylated-down
RAMP3	protein_coding	ENSG00000122679	-2.99193	0.0412998	0.420496	7	45177374	45177374	0.00011	+	45157879	45183166	3	7,133,10,	0,19429,25277	-3.97	-3.22	2.35	-0.934	-1.47	1.69	CDS	Hyper-Methylated-down
ATG101	protein_coding	ENSG00000123395	-1.91646	0.0330652	0.393667	12	52077209	52077209	7.9e-27	+	52076985	52077434	1	449,	0	-26.1	-25	23.4	-0.916	-1.44	1.23	three_prime_utr	Hyper-Methylated-down
HIF3A	protein_coding	ENSG00000124440	-2.05491	0.0386666	0.411303	19	46341220	46341220	1.5e-05	+	46341130	46341311	1	181,	0	-4.83	-4.05	18	-1.4	-2.07	4.12	three_prime_utr	Hyper-Methylated-down
LDLR	protein_coding	ENSG00000130164	-1.8816	0.00867932	0.218251	19	11132275	11132275	2.5e-21	+	11132170	11132380	1	210,	0	-20.6	-19.6	3.29	-4.27	-5.41	1.83	three_prime_utr	Hyper-Methylated-down
AKAP12	protein_coding	ENSG00000131016	-3.09781	0.000162257	0.0151384	6	151349069	151349069	2.1e-09	+	151348979	151349160	1	181,	0	-8.67	-7.79	2.78	-2.65	-3.55	3.15	CDS	Hyper-Methylated-down
ETS1	protein_coding	ENSG00000134954	-1.32983	0.00464706	0.14893	11	128462364	128462364	5e-22	-	128462199	128462529	1	330,	0	-21.3	-20.3	3.16	-5.12	-6.33	1.6	CDS	Hyper-Methylated-down
SCN7A	protein_coding	ENSG00000136546	-1.4302	0.0277286	0.370177	2	166406339	166406339	1e-111	-	166406174	166406504	1	330,	0	-111	-109	5.61	-13.7	-15.4	2.88	CDS	Hyper-Methylated-down
TOR1A	protein_coding	ENSG00000136827	-2.279	0.0275437	0.369686	9	129813791	129813791	1e-185	-	129813361	129818478	2	861,156,	0,4961	-185	-183	47.9	-6.04	-7.34	1.71	three_prime_utr	Hyper-Methylated-down
DMAC1	protein_coding	ENSG00000137038	-2.63159	0.0380238	0.409332	9	7798468	7798468	7.9e-25	-	7798348	7798589	1	241,	0	-24.1	-23.1	5.84	-6.16	-7.47	2.62	three_prime_utr	Hyper-Methylated-down
PDE5A	protein_coding	ENSG00000138735	-1.4447	0.0406721	0.418145	4	119607055	119607055	1e-292	-	119606813	119627176	2	484,27,	0,20336	-292	-290	24.8	-1.75	-2.49	1.1	CDS	Hyper-Methylated-down
FRAS1	protein_coding	ENSG00000138759	-1.76515	0.00283465	0.11163	4	78479558	78479558	1.9e-09	+	78479468	78479649	1	181,	0	-8.73	-7.85	16.9	-1.5	-2.19	6.61	CDS	Hyper-Methylated-down
ACVRL1	protein_coding	ENSG00000139567	-2.63965	0.000892933	0.0505051	12	51920990	51920990	6.9e-07	+	51920900	51921081	1	181,	0	-6.16	-5.33	22.3	-2.3	-3.15	5.54	three_prime_utr	Hyper-Methylated-down
VPS37B	protein_coding	ENSG00000139722	-2.23998	0.00587884	0.171855	12	122866434	122866434	4.6e-05	-	122866314	122866554	1	240,	0	-4.34	-3.58	2.21	-3.3	-4.31	1.9	three_prime_utr	Hyper-Methylated-down
CRTC3	protein_coding	ENSG00000140577	-1.07736	0.0462134	0.438544	15	90642133	90642133	0	+	90641108	90643158	2	91,1227,	0,823	-501	#NAME?	158	-3.58	-4.63	1.42	CDS	Hyper-Methylated-down
DPT	protein_coding	ENSG00000143196	-2.82775	6.36568e-05	0.00704252	1	168729159	168729159	2.5e-32	-	168729055	168729264	1	209,	0	-31.6	-30.5	5.83	-1.15	-1.75	1.48	CDS	Hyper-Methylated-down
NXPE3	protein_coding	ENSG00000144815	-2.00378	0.000267529	0.0220218	3	101821905	101821905	0	+	101821545	101822266	1	721,	0	#NAME?	#NAME?	155	-3.4	-4.43	2.12	exon	Hyper-Methylated-down
SLIT2	protein_coding	ENSG00000145147	-1.2022	0.00351056	0.124941	4	20620275	20620275	5e-16	+	20620170	20620381	1	211,	0	-15.3	-14.3	3.19	-2.14	-2.97	1.67	three_prime_utr	Hyper-Methylated-down
YIPF5	protein_coding	ENSG00000145817	-1.39291	0.00928105	0.223529	5	144160358	144160358	0	-	144160157	144162264	2	402,47,	0,2060	#NAME?	#NAME?	42.1	-6.77	-8.12	2.18	three_prime_utr	Hyper-Methylated-down
ANKRD1	protein_coding	ENSG00000148677	-9.50704	3.22717e-15	5.85762e-12	10	90912700	90912700	1.6e-35	-	90912425	90915851	3	551,99,70,	0,3117,3356	-34.8	-33.7	14.3	-1.82	-2.58	3.27	three_prime_utr	Hyper-Methylated-down
GUCY1A2	protein_coding	ENSG00000152402	-1.35219	0.0153382	0.292211	11	106940040	106940040	2e-82	-	106939905	106940175	1	270,	0	-81.7	-80.3	32.7	-1.42	-2.09	3.09	CDS	Hyper-Methylated-down
BMP6	protein_coding	ENSG00000153162	-2.26738	0.0084091	0.212796	6	7880405	7880405	4e-67	+	7880256	7880555	1	299,	0	-66.4	-65	15.2	-1.7	-2.44	3.2	three_prime_utr	Hyper-Methylated-down
JAM2	protein_coding	ENSG00000154721	-1.4353	0.0167355	0.306411	21	25716003	25716003	6.3e-55	+	25715913	25716094	1	181,	0	-54.2	-53	38.2	-5.71	-6.98	8.08	three_prime_utr	Hyper-Methylated-down
FZD1	protein_coding	ENSG00000157240	-1.35828	0.0262938	0.362807	7	91268038	91268038	2.5e-25	+	91267799	91268278	1	479,	0	-24.6	-23.5	6.14	-3.76	-4.83	1.86	three_prime_utr	Hyper-Methylated-down
ACE	protein_coding	ENSG00000159640	-2.21792	0.0150469	0.290114	17	63479854	63479854	2e-06	+	63479796	63480371	2	116,35,	0,540	-5.7	-4.89	3.24	-10.9	-12.5	7.78	CDS	Hyper-Methylated-down
MS4A7	protein_coding	ENSG00000166927	-1.12117	0.0371477	0.407298	11	60393971	60393971	3.2e-19	+	60393881	60394062	1	181,	0	-18.5	-17.4	1.89	-11.7	-13.3	1.49	three_prime_utr	Hyper-Methylated-down
SRR	protein_coding	ENSG00000167720	-4.54147	2.66546e-05	0.00338972	17	2307210	2307210	3.2e-15	+	2307104	2309803	2	213,27,	0,2672	-14.5	-13.6	49	-1.89	-2.66	3.79	exon	Hyper-Methylated-down
CAVIN2	protein_coding	ENSG00000168497	-1.75502	0.00830104	0.210595	2	191847045	191847045	0	-	191846895	191847195	1	300,	0	-452	#NAME?	22.8	-4.7	-5.88	1.53	five_prime_utr	Hyper-Methylated-down
SOSTDC1	protein_coding	ENSG00000171243	-6.17229	7.55819e-08	1.55574e-05	7	16462445	16462445	0	-	16461927	16464322	2	1036,7,	0,2388	-601	#NAME?	75.3	-1.87	-2.64	1.87	three_prime_utr	Hyper-Methylated-down
KLF11	protein_coding	ENSG00000172059	-1.73326	0.0127245	0.265195	2	10052541	10052541	6.3e-39	+	10052376	10052707	1	331,	0	-38.2	-37	16.9	-1.99	-2.78	3.48	three_prime_utr	Hyper-Methylated-down
CES2	protein_coding	ENSG00000172831	-1.61057	0.031761	0.38807	16	66935353	66935353	5e-56	+	66934950	66935757	1	807,	0	-55.3	-54.1	28.9	-4.82	-6	2.69	five_prime_utr	Hyper-Methylated-down
MMRN2	protein_coding	ENSG00000173269	-2.59864	0.00364854	0.127638	10	86943187	86943187	7.4e-08	-	86943097	86943278	1	181,	0	-7.13	-6.28	8.46	-1.87	-2.64	4.61	CDS	Hyper-Methylated-down
NCKAP5	protein_coding	ENSG00000176771	-1.59933	0.0168046	0.306411	2	132785489	132785489	5e-35	-	132785309	132785669	1	360,	0	-34.3	-33.1	14.9	-1.31	-1.96	2.92	CDS	Hyper-Methylated-down
NECTIN3	protein_coding	ENSG00000177707	-1.73596	0.0123561	0.260509	3	111133946	111133946	2.5e-92	+	111133662	111134230	1	568,	0	-91.6	-90.2	53.7	-1.98	-2.77	1.89	CDS	Hyper-Methylated-down
ZHX2	protein_coding	ENSG00000178764	-1.60259	0.00518424	0.158999	8	122974332	122974332	1.3e-07	+	122974272	122974393	1	121,	0	-6.9	-6.05	4.61	-2.08	-2.89	3.13	three_prime_utr	Hyper-Methylated-down
MYADM	protein_coding	ENSG00000179820	-1.64387	0.000992664	0.0537115	19	53876347	53876347	7.9e-07	+	53876287	53876407	1	120,	0	-6.1	-5.28	2.28	-0.869	-1.38	1.59	three_prime_utr	Hyper-Methylated-down
IFITM1	protein_coding	ENSG00000185885	-1.63012	0.0496791	0.449415	11	314086	314086	1e-139	+	313936	314236	1	300,	0	-139	-137	10.1	-13.1	-14.8	1.43	five_prime_utr	Hyper-Methylated-down
ANAPC7	protein_coding	ENSG00000196510	-1.59512	0.0347552	0.401808	12	110388578	110388578	0.0066	-	110388533	110395131	2	90,31,	0,6567	-2.18	-1.53	2.28	-1.78	-2.52	3.96	CDS	Hyper-Methylated-down
MAML3	protein_coding	ENSG00000196782	-1.851	0.0316472	0.387533	4	139719793	139719793	5e-44	-	139719329	139720258	1	929,	0	-43.3	-42	65.2	-1.07	-1.65	1.99	CDS	Hyper-Methylated-down
ADARB1	protein_coding	ENSG00000197381	-1.13376	0.00348138	0.124124	21	45224879	45224879	2e-11	+	45224789	45224970	1	181,	0	-10.7	-9.78	5.46	-3.21	-4.2	3.67	three_prime_utr	Hyper-Methylated-down
TXNRD1	protein_coding	ENSG00000198431	-1.11396	0.0301321	0.382843	12	104348553	104348553	6.3e-19	+	104348448	104348658	1	210,	0	-18.2	-17.2	7.2	-1.27	-1.9	1.64	three_prime_utr	Hyper-Methylated-down
CARD16	protein_coding	ENSG00000204397	-2.28055	0.0258601	0.360803	11	105044608	105044608	1e-108	-	105044430	105044786	1	356,	0	-108	-106	12.2	-3.64	-4.7	1.66	exon	Hyper-Methylated-down
AC084880.1	processed_pseudogene	ENSG00000213144	-4.74158	0.00229951	0.0962726	12	119195236	119195236	5.8e-05	+	119195078	119195394	1	316,	0	-4.24	-3.48	8.64	-3.85	-4.93	4.02	exon	Hyper-Methylated-down
EMP2	protein_coding	ENSG00000213853	-1.73587	4.29453e-05	0.00510385	16	10532690	10532690	0	-	10532525	10532855	1	330,	0	-4460	#NAME?	46.3	-15.3	-17.1	2.07	three_prime_utr	Hyper-Methylated-down
RLIMP2	processed_pseudogene	ENSG00000237278	-1.82144	0.0385599	0.410902	1	113126293	113126293	0.00087	-	113126204	113126382	1	178,	0	-3.06	-2.36	2.55	-2.08	-2.89	3.04	exon	Hyper-Methylated-down
INMT	protein_coding	ENSG00000241644	-2.2695	5.51031e-05	0.00625107	7	30755690	30755690	1e-92	+	30755600	30755780	1	180,	0	-92	-90.6	4.74	-1.73	-2.47	1.36	CDS	Hyper-Methylated-down
AC144548.2	processed_transcript	ENSG00000258210	-7.62408	0.00886836	0.221609	12	110388573	110388573	0.0065	-	110388524	110395120	2	99,20,	0,6576	-2.19	-1.54	2.45	-2.29	-3.13	4.45	CDS	Hyper-Methylated-down
ATP2B1-AS1	lincRNA	ENSG00000271614	-2.9446	0.0308687	0.384905	12	89710565	89710565	3.1e-06	+	89710476	89710655	1	179,	0	-5.51	-4.7	11.5	-0.868	-1.38	3.39	exon	Hyper-Methylated-down
AC131649.2	TEC	ENSG00000279662	-1.73605	0.0118988	0.255754	16	10449611	10449611	2.5e-90	-	10449476	10449747	1	271,	0	-89.6	-88.2	22.5	-3.57	-4.62	3.07	exon	Hyper-Methylated-down
C2orf81	protein_coding	ENSG00000284308	-5.70024	0.0497393	0.449415	2	74415717	74415717	1.3e-49	-	74415582	74415853	1	271,	0	-48.9	-47.7	156	-1.38	-2.04	4.34	exon	Hyper-Methylated-down
ZNF839	protein_coding	ENSG00000022976	3.31827	0.000192375	0.0173844	14	102326590	102326590	2e-26	+	102326366	102326815	1	449,	0	-25.7	-24.6	20.9	-1.49	-2.18	-2.01	CDS	Hyper-Methylated-down
HMGB3	protein_coding	ENSG00000029993	3.56302	0.002854	0.111731	X	150990476	150990476	1.3e-08	+	150990386	150990566	1	180,	0	-7.88	-7.01	11.3	-2.79	-3.72	-5.27	three_prime_utr	Hyper-Methylated-down
GRAMD4	protein_coding	ENSG00000075240	1.70185	0.00935412	0.224747	22	46677539	46677539	1e-188	+	46675507	46677932	3	45,69,786,	0,1092,1639	-188	-186	53.5	-15.6	-17.4	-2.72	three_prime_utr	Hyper-Methylated-down
SNRPA	protein_coding	ENSG00000077312	1.58025	0.0296714	0.381096	19	40751256	40751256	5e-12	+	40751122	40751391	1	269,	0	-11.3	-10.4	20.9	-1.94	-2.73	-1.61	five_prime_utr	Hyper-Methylated-down
CEACAM6	protein_coding	ENSG00000086548	1.75614	0.00524093	0.15927	19	41770966	41770966	0	+	41762220	41771131	3	3,117,330,	0,3962,8581	-6150	#NAME?	9.17	-434	-336	-1.92	three_prime_utr	Hyper-Methylated-down
RASSF7	protein_coding	ENSG00000099849	2.134	0.0163217	0.301637	11	562348	562348	0.00078	+	562274	562423	1	149,	0	-3.11	-2.39	4.68	-1.16	-1.76	-4.32	CDS	Hyper-Methylated-down
DERL3	protein_coding	ENSG00000099958	2.51695	0.0195346	0.325599	22	23835996	23835996	3.4e-05	-	23835906	23836087	1	181,	0	-4.47	-3.69	9.72	-0.987	-1.54	-5.39	exon	Hyper-Methylated-down
CBY1	protein_coding	ENSG00000100211	1.72916	0.0410909	0.419438	22	38673283	38673283	4e-11	+	38671113	38673408	2	196,250,	0,2045	-10.4	-9.48	4.14	-4.29	-5.43	-2.67	three_prime_utr	Hyper-Methylated-down
MXRA5	protein_coding	ENSG00000101825	1.82615	0.00590181	0.172274	X	3330251	3330251	4e-81	-	3330131	3330372	1	241,	0	-80.4	-79	15.8	-2.04	-2.84	-1.77	CDS	Hyper-Methylated-down
SRPX2	protein_coding	ENSG00000102359	1.3866	0.0381818	0.409523	X	100670995	100670995	3e-05	+	100670905	100671086	1	181,	0	-4.52	-3.75	3.28	-0.852	-1.36	-1.58	three_prime_utr	Hyper-Methylated-down
BMF	protein_coding	ENSG00000104081	2.309	0.00180318	0.0835321	15	40090403	40090403	5e-11	-	40090283	40090523	1	240,	0	-10.3	-9.34	9	-1.04	-1.61	-1.75	three_prime_utr	Hyper-Methylated-down
CLASRP	protein_coding	ENSG00000104859	1.47552	0.0342816	0.400273	19	45060590	45060590	8.5e-05	+	45060461	45064069	4	6,74,42,58,	0,92,1692,3550	-4.07	-3.31	3.78	-1.42	-2.09	-3.22	CDS	Hyper-Methylated-down
CEACAM5	protein_coding	ENSG00000105388	6.95926	5.35928e-07	0.000100003	19	41708689	41708689	0	+	41708584	41709768	2	211,89,	0,1095	-3660	#NAME?	13.8	-1.26	-1.89	-1.74	five_prime_utr	Hyper-Methylated-down
CYTH2	protein_coding	ENSG00000105443	1.19029	0.029528	0.380113	19	48481293	48481293	7.9e-22	+	48481053	48481534	1	481,	0	-21.1	-20.1	18	-3.85	-4.93	-4.36	three_prime_utr	Hyper-Methylated-down
TRIM2	protein_coding	ENSG00000109654	1.35133	0.00357369	0.126064	4	153295667	153295667	9.99999998481684e-316	+	153295383	153295952	1	569,	0	-315	-313	55.5	-3.39	-4.42	-1.25	CDS	Hyper-Methylated-down
NSD2	protein_coding	ENSG00000109685	1.13792	0.00660861	0.187146	4	1901032	1901032	5e-35	+	1900852	1901212	1	360,	0	-34.3	-33.1	5.41	-5.48	-6.73	-2.02	CDS	Hyper-Methylated-down
SPR	protein_coding	ENSG00000116096	2.61413	0.0399873	0.41561	2	72892009	72892009	3.2e-09	+	72891861	72892158	1	297,	0	-8.5	-7.62	6.48	-0.886	-1.4	-1.54	three_prime_utr	Hyper-Methylated-down
IPO13	protein_coding	ENSG00000117408	1.90451	0.0377928	0.409332	1	43949822	43949822	4e-37	+	43949492	43953243	2	661,27,	0,3724	-36.4	-35.2	42.5	-2.5	-3.39	-3.06	CDS	Hyper-Methylated-down
SPP1	protein_coding	ENSG00000118785	8.04084	1.62568e-11	3.95834e-09	4	87982646	87982646	0	+	87981513	87982801	2	285,310,	0,978	-1170	#NAME?	2.26	-1.83	-2.59	-1.46	exon	Hyper-Methylated-down
PPDPF	protein_coding	ENSG00000125534	1.19517	0.032644	0.391219	20	63522087	63522087	5.5e-10	+	63521998	63522176	1	178,	0	-9.26	-8.36	3.02	-2.07	-2.87	-1.74	three_prime_utr	Hyper-Methylated-down
LRFN3	protein_coding	ENSG00000126243	6.33256	0.000307185	0.0243383	19	35945032	35945032	2.9e-08	+	35944927	35945138	1	211,	0	-7.54	-6.68	11.5	-1.11	-1.7	-3.78	three_prime_utr	Hyper-Methylated-down
AHDC1	protein_coding	ENSG00000126705	1.153	0.0178531	0.314003	1	27603514	27603514	7.9e-13	-	27558761	27604162	3	122,236,3,	0,44635,45398	-12.1	-11.2	7.51	-1.63	-2.35	-1.86	five_prime_utr	Hyper-Methylated-down
SMPDL3B	protein_coding	ENSG00000130768	3.10832	0.0218686	0.338834	1	27958991	27958991	2e-39	+	27958826	27959157	1	331,	0	-38.7	-37.5	31	-1.32	-1.97	-1.37	three_prime_utr	Hyper-Methylated-down
PIAS3	protein_coding	ENSG00000131788	1.03237	0.0356859	0.404224	1	145849506	145849506	6.3e-11	-	145849416	145849596	1	180,	0	-10.2	-9.32	4.09	-5.65	-6.91	-4.02	CDS	Hyper-Methylated-down
ZNF304	protein_coding	ENSG00000131845	1.64724	0.00826825	0.210171	19	57358297	57358297	3.2e-30	+	57358072	57358522	1	450,	0	-29.5	-28.3	22.3	-1	-1.56	-2.28	three_prime_utr	Hyper-Methylated-down
FIGNL1	protein_coding	ENSG00000132436	1.95903	0.0208549	0.335257	7	50446659	50446659	5e-41	-	50446014	50447304	1	1290,	0	-40.3	-39.1	77.1	-11.5	-13.1	-2.29	CDS	Hyper-Methylated-down
ANKEF1	protein_coding	ENSG00000132623	2.68656	0.0217796	0.338834	20	10035173	10035173	8.1e-06	+	9986485	10035306	2	34,266,	0,48555	-5.09	-4.3	10.8	-0.857	-1.36	-2.51	five_prime_utr	Hyper-Methylated-down
POSTN	protein_coding	ENSG00000133110	1.44295	0.0353554	0.403888	13	37563164	37563164	2e-51	-	37563030	37563299	1	269,	0	-50.7	-49.4	2.54	-7.03	-8.4	-1.02	three_prime_utr	Hyper-Methylated-down
MTO1	protein_coding	ENSG00000135297	1.52478	0.0107992	0.242956	6	73461967	73461967	0.0016	+	73461877	73462057	1	180,	0	-2.79	-2.1	2.28	-0.826	-1.32	-2.17	CDS	Hyper-Methylated-down
MDM2	protein_coding	ENSG00000135679	2.11105	0.00104923	0.0555672	12	68839529	68839529	0	+	68839304	68839754	1	450,	0	-3440	#NAME?	10.3	-25.5	-27.6	-1.11	exon	Hyper-Methylated-down
TMEM19	protein_coding	ENSG00000139291	1.04643	0.0360763	0.405401	12	71686595	71686595	2.5e-62	+	71686445	71686745	1	300,	0	-61.6	-60.3	7.38	-5.81	-7.09	-1.69	five_prime_utr	Hyper-Methylated-down
EPHA2	protein_coding	ENSG00000142627	2.01791	0.00541114	0.163685	1	16124934	16124934	1e-116	-	16124635	16125234	1	599,	0	-116	-114	33.4	-6.11	-7.41	-3.06	three_prime_utr	Hyper-Methylated-down
RHBDD1	protein_coding	ENSG00000144468	1.5325	0.0399594	0.415536	2	226995782	226995782	1.6e-14	+	226995617	226995947	1	330,	0	-13.8	-12.9	16.6	-1.46	-2.15	-1.87	three_prime_utr	Hyper-Methylated-down
TNFRSF21	protein_coding	ENSG00000146072	1.26177	0.0234911	0.34879	6	47286269	47286269	1e-159	-	47284076	47309426	3	356,652,11,	0,1867,25339	-159	-157	83.4	-19.3	-21.3	-1.66	CDS	Hyper-Methylated-down
SLX4IP	protein_coding	ENSG00000149346	1.33465	0.0190203	0.320433	20	10624605	10624605	3.2e-21	+	10624515	10624695	1	180,	0	-20.5	-19.4	9.04	-5.96	-7.26	-6.42	three_prime_utr	Hyper-Methylated-down
SEC24D	protein_coding	ENSG00000150961	1.09801	0.0120094	0.256448	4	118836017	118836017	0.00043	-	118833682	118836095	2	55,155,	0,2258	-3.37	-2.65	2.24	-5.61	-6.86	-5.12	five_prime_utr	Hyper-Methylated-down
ACAD8	protein_coding	ENSG00000151498	1.747	0.0421745	0.421028	11	134265107	134265107	2e-27	+	134264957	134265257	1	300,	0	-26.7	-25.6	32.4	-1.05	-1.62	-1.53	exon	Hyper-Methylated-down
RPP38	protein_coding	ENSG00000152464	1.72385	0.0357041	0.404224	10	15103904	15103904	1e-300	+	15103577	15104231	1	654,	0	-300	-299	86.6	-0.918	-1.44	-1.1	CDS	Hyper-Methylated-down
ANKH	protein_coding	ENSG00000154122	1.11822	0.00317277	0.118674	5	14707796	14707796	2.3e-06	-	14707676	14707917	1	241,	0	-5.64	-4.83	4.32	-1.7	-2.44	-2.78	three_prime_utr	Hyper-Methylated-down
PDIA4	protein_coding	ENSG00000155660	1.275	3.87209e-05	0.00472045	7	149003866	149003866	0	-	149003538	149004194	1	656,	0	-1720	#NAME?	13.6	-28	-30.1	-1.53	CDS	Hyper-Methylated-down
MYO1E	protein_coding	ENSG00000157483	1.36597	0.0178619	0.314003	15	59372794	59372794	1.6e-43	-	59372689	59372900	1	211,	0	-42.8	-41.5	10.9	-2.16	-2.98	-1.87	five_prime_utr	Hyper-Methylated-down
PIGR	protein_coding	ENSG00000162896	1.57656	0.0111502	0.248465	1	206937606	206937606	4e-61	-	206937516	206937697	1	181,	0	-60.4	-59.1	1.3	-56.8	-59.2	-1.41	CDS	Hyper-Methylated-down
COL6A3	protein_coding	ENSG00000163359	1.17555	0.0219037	0.338834	2	237367154	237367154	6.3e-19	-	237367094	237367215	1	121,	0	-18.2	-17.2	1.49	-17.6	-19.5	-1.97	CDS	Hyper-Methylated-down
ALB	protein_coding	ENSG00000163631	7.26231	0.0122097	0.258762	4	73409434	73409434	2.5e-29	+	73409382	73412032	3	105,98,37,	0,929,2613	-28.6	-27.5	25.9	-1.86	-2.62	-3.85	CDS	Hyper-Methylated-down
CLDN3	protein_coding	ENSG00000165215	3.98999	1.14291e-05	0.00159577	7	73770092	73770092	1.5e-08	-	73769914	73770270	1	356,	0	-7.82	-6.95	5.28	-2.97	-3.93	-4.03	five_prime_utr	Hyper-Methylated-down
SPINT1	protein_coding	ENSG00000166145	1.03969	0.00424477	0.140316	15	40844716	40844716	1.3e-64	+	40844017	40844943	2	261,454,	0,472	-63.9	-62.6	32.8	-3.95	-5.04	-1.82	CDS	Hyper-Methylated-down
FRS2	protein_coding	ENSG00000166225	1.51653	0.00891998	0.221789	12	69574507	69574507	0	+	69574043	69574972	1	929,	0	-1150	#NAME?	28.7	-16.2	-18	-1.55	CDS	Hyper-Methylated-down
ZNF146	protein_coding	ENSG00000167635	1.10937	0.0187966	0.318397	19	36235904	36235904	0	+	36228713	36236150	2	106,492,	0,6945	-463	#NAME?	18.3	-28.6	-30.7	-1.48	five_prime_utr	Hyper-Methylated-down
MLST8	protein_coding	ENSG00000167965	2.67831	0.0288534	0.375545	16	2209013	2209013	9.3e-08	+	2208849	2209178	1	329,	0	-7.03	-6.18	6.36	-2.43	-3.3	-2.34	exon	Hyper-Methylated-down
GTPBP2	protein_coding	ENSG00000172432	1.23102	0.0473451	0.443253	6	43621393	43621393	5e-09	-	43621303	43621483	1	180,	0	-8.3	-7.42	16.2	-1.08	-1.66	-1.95	three_prime_utr	Hyper-Methylated-down
CYSLTR1	protein_coding	ENSG00000173198	1.8314	0.0260236	0.361495	X	78327511	78327511	2.5e-34	-	78327331	78327691	1	360,	0	-33.6	-32.4	13.7	-1.54	-2.24	-1.69	exon	Hyper-Methylated-down
ANKRD36C	protein_coding	ENSG00000174501	1.53131	0.00731577	0.197654	2	95855976	95855976	1e-15	-	95855796	95856157	1	361,	0	-15	-14	6.17	-5.69	-6.95	-2.25	CDS	Hyper-Methylated-down
SEC24C	protein_coding	ENSG00000176986	1.62113	0.0104516	0.237678	10	73771057	73771057	8.5e-05	+	73770967	73771147	1	180,	0	-4.07	-3.31	2.99	-1.54	-2.24	-2.24	three_prime_utr	Hyper-Methylated-down
ZACN	protein_coding	ENSG00000186919	2.96499	0.0322497	0.390536	17	76083487	76083487	1.3e-34	+	76083308	76083666	1	358,	0	-33.9	-32.7	14.9	-5.34	-6.57	-3.02	exon	Hyper-Methylated-down
SNHG28	protein_coding	ENSG00000188004	3.54475	0.0027024	0.107796	1	159835500	159835500	1e-246	-	159835158	159835843	1	685,	0	-246	-244	66.3	-3.55	-4.6	-1.49	three_prime_utr	Hyper-Methylated-down
WNT7B	protein_coding	ENSG00000188064	2.64557	0.0121696	0.258213	22	45920526	45920526	1.2e-06	-	45920451	45920601	1	150,	0	-5.93	-5.12	21.6	-10.9	-12.5	-5.29	three_prime_utr	Hyper-Methylated-down
SLC2A10	protein_coding	ENSG00000197496	1.87062	0.00551535	0.165843	20	46734071	46734071	1.3e-10	+	46733951	46734192	1	241,	0	-9.87	-8.96	10.6	-0.945	-1.48	-2.95	three_prime_utr	Hyper-Methylated-down
COL5A2	protein_coding	ENSG00000204262	1.27825	0.0122729	0.259303	2	189033033	189033033	7.8e-09	-	189032943	189033123	1	180,	0	-8.11	-7.24	2.2	-5.52	-6.77	-3.29	three_prime_utr	Hyper-Methylated-down
SPIN3	protein_coding	ENSG00000204271	1.82607	0.0301066	0.382843	X	56995467	56995467	0.0047	-	56995407	56995528	1	121,	0	-2.33	-1.66	2.52	-1.44	-2.11	-3.91	five_prime_utr	Hyper-Methylated-down
ABHD16A	protein_coding	ENSG00000204427	4.26484	0.0260538	0.361495	6	31702646	31702646	1.6e-05	-	31701287	31702681	3	53,57,70,	0,786,1324	-4.8	-4.02	3.92	-3.64	-4.71	-6.31	exon	Hyper-Methylated-down
HMGN2P28	processed_pseudogene	ENSG00000236086	3.18514	0.0475771	0.443376	6	2341522	2341522	0.00015	+	2341449	2341595	1	146,	0	-3.82	-3.08	7.92	-0.838	-1.34	-3.91	exon	Hyper-Methylated-down
LRRC24	protein_coding	ENSG00000254402	9.91314	3.40383e-06	0.000526829	8	144522922	144522922	2e-50	-	144522435	144524538	3	974,169,98,	0,1674,2005	-49.7	-48.4	151	-2.13	-2.94	-1.82	CDS	Hyper-Methylated-down
ATP5F1P5	processed_pseudogene	ENSG00000254944	7.28869	0.00786445	0.205526	11	122960866	122960866	3.2e-16	+	122960647	122961086	1	439,	0	-15.5	-14.5	51.9	-1.05	-1.62	-3.82	exon	Hyper-Methylated-down
AC091564.7	antisense_RNA	ENSG00000255680	6.40649	0.000241036	0.0206546	11	6619463	6619463	3.2e-29	+	6618818	6619561	2	37,195,	0,548	-28.5	-27.3	23.1	-13	-14.6	-3.57	exon	Hyper-Methylated-down
DTX2P1-UPK3BP1-PMS2P11	processed_transcript	ENSG00000265479	6.49001	0.00807119	0.208584	7	76980933	76980933	7.9e-65	+	76980649	76981218	1	569,	0	-64.1	-62.7	11.3	-3.59	-4.65	-1.86	exon	Hyper-Methylated-down
HMGN3-AS1	antisense_RNA	ENSG00000270362	4.01497	0.00980477	0.230503	6	79234491	79234491	5.4e-08	+	79234357	79234625	1	268,	0	-7.27	-6.42	25.9	-1.14	-1.74	-3.23	exon	Hyper-Methylated-down
CD24	protein_coding	ENSG00000272398	3.38786	0.000621258	0.0391295	6	106971378	106971378	1e-231	-	106971170	106971587	1	417,	0	-231	-229	5.33	-3.14	-4.13	-1.03	three_prime_utr	Hyper-Methylated-down
AC012510.1	antisense_RNA	ENSG00000273466	7.95908	0.00021015	0.0185657	2	218633561	218633561	8.3e-10	-	218633430	218633693	1	263,	0	-9.08	-8.18	31.7	-0.916	-1.44	-3.73	exon	Hyper-Methylated-down
AC106886.4	TEC	ENSG00000280211	2.97626	0.0134728	0.275049	16	30774037	30774037	1.3e-13	-	30773918	30774157	1	239,	0	-12.9	-11.9	6.05	-3.11	-4.09	-3.04	exon	Hyper-Methylated-down
PDK4	protein_coding	ENSG00000004799	-1.15092	0.0303323	0.383058	7	95596415	95596415	1e-139	-	95596340	95596491	1	151,	0	-139	-137	24	-4.95	-6.15	-4.35	five_prime_utr	Hyper-Methylated-down
DCN	protein_coding	ENSG00000011465	-1.02195	0.0114285	0.250749	12	91182898	91182898	1e-69	-	91182673	91183123	1	450,	0	-69	-67.7	41.5	-0.87	-1.38	-1.08	five_prime_utr	Hyper-Methylated-down
SEMA3B	protein_coding	ENSG00000012171	-1.6152	0.00218898	0.0939896	3	50276738	50276738	1e-245	+	50276290	50277187	1	897,	0	-245	-243	59.3	-2.55	-3.44	-2.03	exon	Hyper-Methylated-down
EHD2	protein_coding	ENSG00000024422	-1.16785	0.000819857	0.0474471	19	47743058	47743058	1e-22	+	47742983	47743134	1	151,	0	-22	-20.9	4.38	-2.1	-2.91	-2.18	three_prime_utr	Hyper-Methylated-down
LIMCH1	protein_coding	ENSG00000064042	-1.27906	0.00282442	0.11163	4	41698338	41698338	1e-132	+	41698188	41698488	1	300,	0	-132	-130	3.81	-6.84	-8.2	-1.46	three_prime_utr	Hyper-Methylated-down
SPI1	protein_coding	ENSG00000066336	-2.00329	0.0161095	0.30004	11	47354994	47354994	7.9e-07	-	47354889	47355100	1	211,	0	-6.1	-5.27	4.06	-2.57	-3.47	-2.56	three_prime_utr	Hyper-Methylated-down
TNFRSF1A	protein_coding	ENSG00000067182	-1.17641	0.0240771	0.352433	12	6329610	6329610	0	-	6329174	6330047	2	448,270,	0,603	#NAME?	#NAME?	120	-19.6	-21.6	-1.86	CDS	Hyper-Methylated-down
PRKCZ	protein_coding	ENSG00000067606	-1.39917	0.0389083	0.411861	1	2185155	2185155	2e-41	+	2184945	2185365	1	420,	0	-40.7	-39.5	9.36	-18.4	-20.3	-3.78	three_prime_utr	Hyper-Methylated-down
NDST1	protein_coding	ENSG00000070614	-1.45371	0.00724431	0.196789	5	150555739	150555739	1.3e-52	+	150555424	150556054	1	630,	0	-51.9	-50.7	20.2	-2.75	-3.68	-1.68	three_prime_utr	Hyper-Methylated-down
PTPN21	protein_coding	ENSG00000070778	-2.0987	0.00918732	0.222885	14	88479135	88479135	2.5e-20	-	88478970	88479301	1	331,	0	-19.6	-18.6	32.1	-1.14	-1.73	-3.55	CDS	Hyper-Methylated-down
FOSL2	protein_coding	ENSG00000075426	-1.58211	0.035043	0.40348	2	28393594	28393594	5e-27	+	28393414	28393774	1	360,	0	-26.3	-25.2	6.21	-9.66	-11.2	-2.12	five_prime_utr	Hyper-Methylated-down
CXCL2	protein_coding	ENSG00000081041	-2.00924	0.0193686	0.324423	4	74099052	74099052	7.9e-73	-	74098812	74099293	1	481,	0	-72.1	-70.7	39.3	-37.1	-39.4	-3.75	CDS	Hyper-Methylated-down
DOPEY1	protein_coding	ENSG00000083097	-1.03441	0.0380133	0.409332	6	83168015	83168015	2e-20	+	83167865	83168166	1	301,	0	-19.7	-18.7	13.8	-1.64	-2.36	-2.57	CDS	Hyper-Methylated-down
ARHGAP28	protein_coding	ENSG00000088756	-1.51834	0.0471937	0.442796	18	6914935	6914935	3.2e-06	+	6914845	6915026	1	181,	0	-5.49	-4.69	20.2	-0.965	-1.51	-4.17	three_prime_utr	Hyper-Methylated-down
SCD	protein_coding	ENSG00000099194	-1.2842	0.00299969	0.115176	10	100347303	100347303	1.3e-16	+	100347123	100347483	1	360,	0	-15.9	-14.9	2.15	-9.19	-10.7	-1.66	five_prime_utr	Hyper-Methylated-down
TAB1	protein_coding	ENSG00000100324	-2.68815	0.0161957	0.300803	22	39430936	39430936	3.5e-07	+	39430801	39431071	1	270,	0	-6.46	-5.63	6.48	-1.62	-2.34	-3.36	three_prime_utr	Hyper-Methylated-down
CRISPLD2	protein_coding	ENSG00000103196	-1.55619	0.00177681	0.0825343	16	84820058	84820058	1.3e-14	+	84819983	84836177	2	150,1,	0,16193	-13.9	-12.9	6.48	-8.89	-10.4	-4.28	five_prime_utr	Hyper-Methylated-down
COBL	protein_coding	ENSG00000106078	-1.64155	0.0284632	0.372898	7	51027962	51027962	7.9e-16	-	51027737	51028188	1	451,	0	-15.1	-14.1	18.2	-1.64	-2.36	-1.75	exon	Hyper-Methylated-down
VSIR	protein_coding	ENSG00000107738	-2.23983	0.000755007	0.0446598	10	71749042	71749042	1.3e-24	-	71748877	71749208	1	331,	0	-23.9	-22.8	13.2	-2.81	-3.74	-3.67	three_prime_utr	Hyper-Methylated-down
CCL2	protein_coding	ENSG00000108691	-2.17887	0.0146543	0.28573	17	34256654	34256654	1e-102	+	34256491	34256818	1	327,	0	-102	-101	14.7	-6.25	-7.56	-2.4	exon	Hyper-Methylated-down
PPARGC1A	protein_coding	ENSG00000109819	-2.10877	0.000109889	0.0109156	4	23813969	23813969	1.3e-53	-	23813744	23814194	1	450,	0	-52.9	-51.6	22.1	-1.99	-2.78	-2.8	CDS	Hyper-Methylated-down
VWF	protein_coding	ENSG00000110799	-2.12046	0.00099246	0.0537115	12	6124547	6124547	6.3e-30	-	6123150	6124770	3	46,255,29,	0,1270,1591	-29.2	-28.1	7.02	-2.04	-2.84	-1.42	five_prime_utr	Hyper-Methylated-down
ADGRD1	protein_coding	ENSG00000111452	-1.2848	0.0367126	0.406044	12	130954086	130954086	1e-138	+	130953906	130954267	1	361,	0	-138	-136	14.4	-3.96	-5.06	-1.81	exon	Hyper-Methylated-down
BAG2	protein_coding	ENSG00000112208	-1.33292	0.0262637	0.362642	6	57183989	57183989	2e-17	+	57182085	57184201	2	56,424,	0,1692	-16.7	-15.7	7.4	-5.39	-6.63	-2.52	CDS	Hyper-Methylated-down
CLIC5	protein_coding	ENSG00000112782	-2.40187	1.73836e-06	0.000284492	6	45901539	45901539	4e-14	-	45901389	45901690	1	301,	0	-13.4	-12.5	1.68	-1.69	-2.42	-1.1	three_prime_utr	Hyper-Methylated-down
NPR3	protein_coding	ENSG00000113389	-1.60963	0.00948306	0.227297	5	32712218	32712218	1.3e-05	+	32712128	32712309	1	181,	0	-4.88	-4.09	10.4	-0.932	-1.46	-5.25	CDS	Hyper-Methylated-down
PDE4D	protein_coding	ENSG00000113448	-1.05217	0.0328698	0.392277	5	58974976	58974976	0	-	58974163	58975789	2	917,133,	0,1493	-366	#NAME?	39.8	-8	-9.43	-1.51	CDS	Hyper-Methylated-down
BRIX1	protein_coding	ENSG00000113460	-2.22	0.0390312	0.411891	5	34915763	34915763	1e-16	+	34915673	34915853	1	180,	0	-16	-15	5.01	-3.27	-4.27	-2.72	exon	Hyper-Methylated-down
PCDH12	protein_coding	ENSG00000113555	-2.17887	0.037252	0.407503	5	141956059	141956059	3.7e-08	-	141955880	141956239	1	359,	0	-7.43	-6.57	7.2	-1.64	-2.37	-2.74	CDS	Hyper-Methylated-down
EFCC1	protein_coding	ENSG00000114654	-2.41536	0.0365839	0.406044	3	129039939	129039939	2e-28	+	129039760	129040118	1	358,	0	-27.7	-26.6	59.1	-0.822	-1.32	-3.22	three_prime_utr	Hyper-Methylated-down
RGS2	protein_coding	ENSG00000116741	-1.8818	0.00166497	0.0794449	1	192811528	192811528	0	+	192811162	192811894	2	77,493,	0,239	-4390	#NAME?	78.3	-10.4	-11.9	-1.02	CDS	Hyper-Methylated-down
FILIP1	protein_coding	ENSG00000118407	-1.83163	0.000454874	0.0316447	6	75313952	75313952	6.3e-72	-	75313547	75314357	1	810,	0	-71.2	-69.9	22.9	-8.69	-10.2	-2.56	CDS	Hyper-Methylated-down
CTGF	protein_coding	ENSG00000118523	-1.68105	0.00520078	0.159262	6	131951252	131951252	1e-223	-	131951132	131951373	1	241,	0	-223	-221	8.88	-4.19	-5.32	-1.56	five_prime_utr	Hyper-Methylated-down
NR4A3	protein_coding	ENSG00000119508	-2.4821	0.00100737	0.0543599	9	99847525	99847525	1.6e-06	+	99844827	99863690	3	21,179,71,	0,2609,18792	-5.79	-4.98	2.32	-9.46	-11	-2.29	CDS	Hyper-Methylated-down
CSF3R	protein_coding	ENSG00000119535	-2.93024	0.000671483	0.0413791	1	36475928	36475928	4e-29	-	36475823	36476034	1	211,	0	-28.4	-27.2	13.4	-2.22	-3.05	-5.12	exon	Hyper-Methylated-down
EGR1	protein_coding	ENSG00000120738	-1.21587	0.0434661	0.426799	5	138465609	138465609	0	+	138465489	138465729	1	240,	0	-368	#NAME?	8.42	-58.1	-60.5	-2.72	five_prime_utr	Hyper-Methylated-down
TBX2	protein_coding	ENSG00000121068	-2.06303	0.00365028	0.127638	17	61404712	61404712	1.4e-05	+	61404637	61404788	1	151,	0	-4.86	-4.07	2.16	-1.36	-2.02	-1.99	exon	Hyper-Methylated-down
KCNJ8	protein_coding	ENSG00000121361	-2.54241	0.00942776	0.226244	12	21773527	21773527	2e-63	-	21773368	21774617	2	318,72,	0,1177	-62.7	-61.4	50.4	-3.29	-4.3	-4.11	CDS	Hyper-Methylated-down
RASSF8	protein_coding	ENSG00000123094	-1.08372	0.0117295	0.254832	12	26064947	26064947	0	+	26064508	26069112	3	879,145,416,	0,3060,4188	#NAME?	#NAME?	57.9	-13.4	-15.1	-1.34	CDS	Hyper-Methylated-down
IRF1	protein_coding	ENSG00000125347	-1.91024	0.00499559	0.155212	5	132483902	132483902	2.5e-28	-	132483767	132484038	1	271,	0	-27.6	-26.5	4.13	-4.65	-5.82	-2.28	exon	Hyper-Methylated-down
ID1	protein_coding	ENSG00000125968	-1.48925	0.000693884	0.042238	20	31606104	31606104	4e-20	+	31605986	31606222	1	236,	0	-19.4	-18.4	6.05	-3.97	-5.06	-1.74	three_prime_utr	Hyper-Methylated-down
KLF2	protein_coding	ENSG00000127528	-1.73369	0.0350699	0.40348	19	16324907	16324907	1.4e-07	+	16324816	16325331	2	182,116,	0,399	-6.85	-6.01	4.32	-1.83	-2.59	-2.29	five_prime_utr	Hyper-Methylated-down
DOCK4	protein_coding	ENSG00000128512	-1.09075	0.00495019	0.15419	7	112206305	112206305	1e-18	-	112206200	112206411	1	211,	0	-18	-17	37.5	-2.62	-3.52	-1.72	five_prime_utr	Hyper-Methylated-down
PODXL	protein_coding	ENSG00000128567	-1.76824	0.0103385	0.237535	7	131511162	131511162	6.3e-71	-	131510937	131511387	1	450,	0	-70.2	-68.9	13.3	-4.61	-5.77	-2.05	CDS	Hyper-Methylated-down
CGNL1	protein_coding	ENSG00000128849	-1.36601	0.00256251	0.10399	15	57452198	57452198	1e-09	+	57451566	57452256	2	35,116,	0,574	-8.99	-8.09	1.58	-9.53	-11.1	-2.06	CDS	Hyper-Methylated-down
KIF1C	protein_coding	ENSG00000129250	-1.26955	0.00599722	0.173537	17	5022348	5022348	1.1e-08	+	5022243	5022454	1	211,	0	-7.95	-7.08	4.17	-0.961	-1.5	-1.68	CDS	Hyper-Methylated-down
AOC3	protein_coding	ENSG00000131471	-2.5698	0.000124936	0.0121681	17	42856393	42856393	4e-51	+	42855571	42856513	2	2,239,	0,703	-50.4	-49.1	11.8	-4.63	-5.79	-2.31	CDS	Hyper-Methylated-down
KDM6B	protein_coding	ENSG00000132510	-1.95415	0.0198726	0.328013	17	7853775	7853775	1.6e-23	+	7853655	7853896	1	241,	0	-22.8	-21.7	4.88	-3.81	-4.89	-2.42	three_prime_utr	Hyper-Methylated-down
PDZD2	protein_coding	ENSG00000133401	-1.10917	0.011898	0.255754	5	32087809	32087809	6.3e-25	+	32087584	32088035	1	451,	0	-24.2	-23.1	58.3	-1.8	-2.56	-3.19	CDS	Hyper-Methylated-down
EMP1	protein_coding	ENSG00000134531	-1.34012	0.0180712	0.314889	12	13196793	13196793	1e-124	+	13196715	13199290	2	157,113,	0,2462	-124	-122	3.05	-57	-59.5	-2.85	five_prime_utr	Hyper-Methylated-down
COL4A2	protein_coding	ENSG00000134871	-1.3827	0.0488726	0.446265	13	110503423	110503423	2.2e-09	+	110503245	110503465	2	37,83,	0,137	-8.65	-7.77	2.64	-3.55	-4.6	-3.85	CDS	Hyper-Methylated-down
TMEM2	protein_coding	ENSG00000135048	-1.4639	0.0090487	0.222747	9	71768620	71768620	4e-25	-	71750209	71815030	3	176,528,76,	0,18147,64745	-24.4	-23.3	25.2	-2.53	-3.41	-1.06	five_prime_utr	Hyper-Methylated-down
TBX3	protein_coding	ENSG00000135111	-1.66297	0.0176658	0.312994	12	114674470	114674470	3.2e-15	-	114672256	114674777	2	46,613,	0,1908	-14.5	-13.5	27.4	-3.92	-5.01	-3.58	CDS	Hyper-Methylated-down
KLF4	protein_coding	ENSG00000136826	-2.58865	0.000583742	0.0373558	9	107489256	107489256	1.3e-42	-	107488953	107489560	2	177,393,	0,214	-41.9	-40.7	27.4	-4.87	-6.06	-1.95	five_prime_utr	Hyper-Methylated-down
MYC	protein_coding	ENSG00000136997	-1.8311	0.0138102	0.277398	8	127738661	127738661	2.5e-90	+	127738512	127738810	1	298,	0	-89.6	-88.1	10.2	-3.48	-4.52	-2.01	CDS	Hyper-Methylated-down
LRRC32	protein_coding	ENSG00000137507	-2.20009	0.0161921	0.300803	11	76660336	76660336	0	-	76659288	76661384	1	2096,	0	#NAME?	#NAME?	364	-3.52	-4.56	-1.43	CDS	Hyper-Methylated-down
SDCBP	protein_coding	ENSG00000137575	-1.03553	0.0304334	0.38317	8	58560362	58560362	0	+	58553222	58560441	2	81,158,	0,7061	-324	#NAME?	10.6	-19.2	-21.1	-2.36	five_prime_utr	Hyper-Methylated-down
PLCE1	protein_coding	ENSG00000138193	-1.58298	0.000280246	0.0228383	10	94246415	94246415	0	+	94246209	94252324	2	412,9,	0,6106	-347	#NAME?	71.9	-2.65	-3.56	-1.99	CDS	Hyper-Methylated-down
SLC39A8	protein_coding	ENSG00000138821	-1.56801	0.000534872	0.0353618	4	102252930	102252930	2e-64	-	102252750	102253111	1	361,	0	-63.7	-62.4	34.5	-2.11	-2.93	-2.1	three_prime_utr	Hyper-Methylated-down
CYR61	protein_coding	ENSG00000142871	-1.59232	0.0119689	0.256131	1	85583093	85583093	1e-295	+	85582824	85583363	1	539,	0	-295	-294	7.12	-81.2	-83.7	-1.7	three_prime_utr	Hyper-Methylated-down
CSRNP1	protein_coding	ENSG00000144655	-2.08971	0.0368275	0.406044	3	39153506	39153506	1.3e-27	-	39146627	39154562	3	95,138,66,	0,6810,7869	-26.9	-25.8	12.5	-4.37	-5.51	-1.79	five_prime_utr	Hyper-Methylated-down
PHLDB2	protein_coding	ENSG00000144824	-1.6884	0.0119053	0.255754	3	111913592	111913592	1e-136	+	111913397	111913787	1	390,	0	-136	-134	30.1	-6.09	-7.39	-2.08	CDS	Hyper-Methylated-down
CXorf36	protein_coding	ENSG00000147113	-2.14731	0.0238767	0.350789	X	45149633	45149633	1.1e-09	-	45149363	45149904	1	541,	0	-8.95	-8.06	17.3	-1.64	-2.36	-2.61	three_prime_utr	Hyper-Methylated-down
GPC3	protein_coding	ENSG00000147257	-2.06221	0.0437591	0.427564	X	133753897	133753897	6.3e-98	-	133753618	133953058	2	558,9,	0,199431	-97.2	-95.8	6.81	-8.86	-10.3	-1.33	CDS	Hyper-Methylated-down
SLC25A25	protein_coding	ENSG00000148339	-3.17149	0.00191262	0.0862017	9	128108317	128108317	1.3e-29	+	128108167	128108467	1	300,	0	-28.9	-27.7	9.32	-4.39	-5.53	-4.01	three_prime_utr	Hyper-Methylated-down
NOTCH1	protein_coding	ENSG00000148400	-1.25584	0.0126047	0.263249	9	136495297	136495297	2.1e-09	-	136495132	136495462	1	330,	0	-8.68	-7.8	5.68	-0.873	-1.38	-1.16	three_prime_utr	Hyper-Methylated-down
ADIRF	protein_coding	ENSG00000148671	-1.39967	0.0249556	0.356667	10	86970633	86970633	0	+	86968396	86970791	3	209,63,316,	0,1803,2079	-1710	#NAME?	25.8	-15.4	-17.2	-1.84	three_prime_utr	Hyper-Methylated-down
EDNRA	protein_coding	ENSG00000151617	-1.22691	0.0324981	0.390686	4	147481140	147481140	2e-13	+	147481006	147481275	1	269,	0	-12.7	-11.8	6.48	-2.57	-3.47	-3.64	five_prime_utr	Hyper-Methylated-down
ABI3BP	protein_coding	ENSG00000154175	-1.95625	0.00398274	0.135686	3	100846425	100846425	7.2e-06	-	100840828	100846480	3	30,42,109,	0,1169,5543	-5.14	-4.34	2.27	-2.52	-3.41	-2.02	CDS	Hyper-Methylated-down
ADAMTS1	protein_coding	ENSG00000154734	-1.30407	0.0140442	0.280182	21	26845199	26845199	1e-175	-	26844989	26845409	1	420,	0	-175	-173	24.3	-7.94	-9.36	-2.07	five_prime_utr	Hyper-Methylated-down
KLF10	protein_coding	ENSG00000155090	-1.33367	0.0231015	0.34654	8	102651790	102651790	1e-138	-	102651566	102652015	1	449,	0	-138	-137	19.4	-9.86	-11.4	-1.91	CDS	Hyper-Methylated-down
VSIG4	protein_coding	ENSG00000155659	-1.41092	0.00622638	0.179388	X	66032577	66032577	3.6e-09	-	66032488	66032666	1	178,	0	-8.44	-7.56	2.1	-7.5	-8.9	-3.43	CDS	Hyper-Methylated-down
RAB11FIP1	protein_coding	ENSG00000156675	-1.15679	0.00856993	0.216044	8	37872740	37872740	1.6e-12	-	37872650	37872830	1	180,	0	-11.8	-10.9	3.63	-1.49	-2.18	-2.15	CDS	Hyper-Methylated-down
ZFYVE9	protein_coding	ENSG00000157077	-1.36525	0.0135243	0.275276	1	52346236	52346236	8.1e-05	+	52346146	52346327	1	181,	0	-4.09	-3.33	2.34	-2.22	-3.06	-2.48	three_prime_utr	Hyper-Methylated-down
TSPAN18	protein_coding	ENSG00000157570	-1.86038	0.0417677	0.420994	11	44930339	44930339	7.9e-23	+	44930204	44930474	1	270,	0	-22.1	-21	13.4	-1.5	-2.19	-2.06	three_prime_utr	Hyper-Methylated-down
ADAMTS4	protein_coding	ENSG00000158859	-3.64875	0.00204607	0.0911798	1	161191271	161191271	0	-	161191016	161191526	1	510,	0	-476	#NAME?	38.8	-6.68	-8.02	-4.77	exon	Hyper-Methylated-down
GPSM1	protein_coding	ENSG00000160360	-2.92923	0.000723918	0.0434047	9	136356420	136356420	1e-08	+	136355824	136356499	2	22,158,	0,517	-7.99	-7.12	6.96	-2.05	-2.85	-5.36	CDS	Hyper-Methylated-down
PLPP3	protein_coding	ENSG00000162407	-1.33875	0.0165767	0.305041	1	56496562	56496562	2.5e-60	-	56496448	56512017	2	228,42,	0,15527	-59.6	-58.3	2.42	-7.3	-8.69	-1.12	CDS	Hyper-Methylated-down
FAM102B	protein_coding	ENSG00000162636	-1.53484	0.0173634	0.311166	1	108635349	108635349	6.3e-24	+	108635124	108635575	1	451,	0	-23.2	-22.2	22	-2.62	-3.52	-1.95	exon	Hyper-Methylated-down
EMCN	protein_coding	ENSG00000164035	-1.52096	0.0441039	0.428451	4	100517971	100517971	2e-22	-	100479986	100570227	5	53,82,168,243,24,	0,3390,6874,37864,90217	-21.7	-20.6	34.6	-4.47	-5.63	-2.6	five_prime_utr	Hyper-Methylated-down
DLC1	protein_coding	ENSG00000164741	-1.60727	0.00296468	0.114272	8	13100633	13100633	1e-123	-	13100393	13100874	1	481,	0	-123	-122	4.48	-21.5	-23.5	-2.32	CDS	Hyper-Methylated-down
BTNL9	protein_coding	ENSG00000165810	-2.75147	0.00820108	0.210171	5	181060431	181060431	7.9e-55	+	181060266	181060596	1	330,	0	-54.1	-52.9	6.32	-2.18	-3.01	-1.3	exon	Hyper-Methylated-down
MFAP4	protein_coding	ENSG00000166482	-1.82627	0.00033278	0.0256372	17	19383710	19383710	2e-87	-	19383590	19383830	1	240,	0	-86.7	-85.3	3.35	-14.3	-16.1	-1.88	three_prime_utr	Hyper-Methylated-down
FAM107A	protein_coding	ENSG00000168309	-3.38955	3.71644e-05	0.00458039	3	58564326	58564326	1e-162	-	58564176	58564476	1	300,	0	-162	-161	26.3	-1.57	-2.28	-2.88	three_prime_utr	Hyper-Methylated-down
TNXB	protein_coding	ENSG00000168477	-2.34245	0.000192425	0.0173844	6	32062351	32062351	6.5e-10	-	32062218	32064885	2	266,65,	0,2602	-9.19	-8.29	2.41	-2.7	-3.62	-2.11	CDS	Hyper-Methylated-down
PKIG	protein_coding	ENSG00000168734	-2.27725	0.000720691	0.0434047	20	44618475	44618475	1.6e-06	+	44618401	44618550	1	149,	0	-5.8	-4.99	2.32	-2.41	-3.28	-1.57	three_prime_utr	Hyper-Methylated-down
NPNT	protein_coding	ENSG00000168743	-1.23798	0.0171051	0.308789	4	105942455	105942455	4e-71	+	105942350	105942560	1	210,	0	-70.4	-69	3.19	-7.32	-8.71	-2.32	CDS	Hyper-Methylated-down
RSPO1	protein_coding	ENSG00000169218	-5.07118	0.00981304	0.230503	1	37612518	37612518	2e-16	-	37612248	37612789	1	541,	0	-15.7	-14.7	52.6	-2.41	-3.28	-4.45	three_prime_utr	Hyper-Methylated-down
FOS	protein_coding	ENSG00000170345	-1.29427	0.0377447	0.409332	14	75278923	75278923	0	+	75278773	75279074	1	301,	0	-2220	#NAME?	4.39	-201	-204	-1.47	five_prime_utr	Hyper-Methylated-down
CHD7	protein_coding	ENSG00000171316	-1.14612	0.0398692	0.415247	8	60853144	60853144	7.9e-19	+	60852949	60853339	1	390,	0	-18.1	-17.1	15.1	-1.53	-2.23	-2.67	CDS	Hyper-Methylated-down
MSRB3	protein_coding	ENSG00000174099	-1.2603	0.0487965	0.446265	12	65464640	65464640	6.3e-69	+	65464312	65464969	1	657,	0	-68.2	-66.8	9.41	-4.36	-5.5	-1.32	three_prime_utr	Hyper-Methylated-down
EIF3F	protein_coding	ENSG00000175390	-1.01572	0.0266741	0.364777	11	7998508	7998508	6.8e-10	+	7998418	7998599	1	181,	0	-9.17	-8.27	17.6	-1.96	-2.75	-4.91	three_prime_utr	Hyper-Methylated-down
FOSL1	protein_coding	ENSG00000175592	-4.88898	0.0103924	0.237678	11	65900393	65900393	1.3e-84	-	65900243	65900543	1	300,	0	-83.9	-82.5	122	-2.34	-3.19	-7.64	five_prime_utr	Hyper-Methylated-down
SYNE3	protein_coding	ENSG00000176438	-1.56425	0.0164285	0.303152	14	95417351	95417351	3e-06	-	95417246	95417456	1	210,	0	-5.53	-4.72	5.04	-0.863	-1.37	-1.52	three_prime_utr	Hyper-Methylated-down
MAF	protein_coding	ENSG00000178573	-1.3553	0.0278431	0.370177	16	79600489	79600489	1e-124	-	79600264	79600714	1	450,	0	-124	-123	20.7	-4.96	-6.16	-2.07	five_prime_utr	Hyper-Methylated-down
EGR3	protein_coding	ENSG00000179388	-2.01139	0.0376849	0.409332	8	22690160	22690160	7.9e-86	-	22690025	22690296	1	271,	0	-85.1	-83.7	70.8	-1.48	-2.17	-2.52	three_prime_utr	Hyper-Methylated-down
PAQR7	protein_coding	ENSG00000182749	-2.83484	0.00221722	0.0945919	1	25863307	25863307	1.3e-66	-	25862887	25863727	1	840,	0	-65.9	-64.6	38.7	-1.9	-2.67	-2.15	CDS	Hyper-Methylated-down
CCBE1	protein_coding	ENSG00000183287	-1.8564	0.0275738	0.369737	18	59435886	59435886	0	-	59435632	59439753	4	509,36,36,77,	0,2478,3910,4044	-351	#NAME?	661	-0.823	-1.32	-1.27	three_prime_utr	Hyper-Methylated-down
LHFPL6	protein_coding	ENSG00000183722	-2.13267	0.000499818	0.0334878	13	39343741	39343741	7.9e-88	-	39343607	39343876	1	269,	0	-87.1	-85.7	4.65	-11.6	-13.2	-1.99	three_prime_utr	Hyper-Methylated-down
SOCS3	protein_coding	ENSG00000184557	-2.26983	0.0184679	0.317001	17	78357936	78357936	0	-	78356866	78359006	1	2140,	0	-3360	#NAME?	29.9	-315	-319	-2.6	three_prime_utr	Hyper-Methylated-down
TCF4	protein_coding	ENSG00000196628	-1.14876	0.0124477	0.261337	18	55224324	55224324	2e-80	-	55224159	55224490	1	331,	0	-79.7	-78.3	8.6	-2.18	-3.01	-1.13	three_prime_utr	Hyper-Methylated-down
ARID5A	protein_coding	ENSG00000196843	-2.87671	0.000934483	0.0516607	2	96537405	96537405	1e-120	+	96536742	96537467	2	88,123,	0,602	-120	-118	33.2	-2.58	-3.47	-3.08	five_prime_utr	Hyper-Methylated-down
KANK2	protein_coding	ENSG00000197256	-1.43622	0.0156959	0.295571	19	11195743	11195743	1e-108	-	11195606	11196224	2	275,175,	0,443	-108	-107	7.82	-5.74	-7.01	-1.87	five_prime_utr	Hyper-Methylated-down
C5AR1	protein_coding	ENSG00000197405	-2.47697	0.000122416	0.0119812	19	47320382	47320382	0	+	47319830	47320934	1	1104,	0	#NAME?	#NAME?	203	-4.95	-6.14	-1.12	CDS	Hyper-Methylated-down
C5orf56	protein_coding	ENSG00000197536	-1.49942	0.0476356	0.443376	5	132410972	132410972	2.7e-10	+	132410904	132419896	2	137,74,	0,8918	-9.57	-8.66	12.7	-0.91	-1.43	-2.17	exon	Hyper-Methylated-down
CFD	protein_coding	ENSG00000197766	-2.72441	0.0157215	0.295571	19	863406	863406	7.9e-11	+	863301	863511	1	210,	0	-10.1	-9.18	4.46	-0.918	-1.44	-1.64	three_prime_utr	Hyper-Methylated-down
PNP	protein_coding	ENSG00000198805	-1.77417	0.0213821	0.33775	14	20476453	20476453	2.5e-22	+	20475122	20476524	2	130,141,	0,1261	-21.6	-20.6	7.59	-1.29	-1.93	-2.03	exon	Hyper-Methylated-down
GRK5	protein_coding	ENSG00000198873	-1.24207	0.039694	0.414554	10	119455186	119455186	1.6e-48	+	119452778	119455405	3	30,132,437,	0,366,2190	-47.8	-46.6	5.76	-1.98	-2.76	-1.14	exon	Hyper-Methylated-down
NHSL2	protein_coding	ENSG00000204131	-1.14311	0.0430687	0.424925	X	72139407	72139407	1.3e-13	+	72139272	72139543	1	271,	0	-12.9	-11.9	11.2	-1.06	-1.64	-2.14	CDS	Hyper-Methylated-down
HLA-C	protein_coding	ENSG00000204525	-1.35672	0.0408903	0.419214	6	31271965	31271965	1e-111	-	31271890	31272041	1	151,	0	-111	-110	91.3	-1	-1.56	-2.22	exon	Hyper-Methylated-down
VGLL3	protein_coding	ENSG00000206538	-1.20986	0.00591246	0.172333	3	86939287	86939287	5e-12	-	86939197	86939378	1	181,	0	-11.3	-10.4	38.9	-0.906	-1.43	-3.67	three_prime_utr	Hyper-Methylated-down
SOGA3	protein_coding	ENSG00000214338	-7.10572	0.0180743	0.314889	6	127514905	127514905	0.021	-	127514845	127514965	1	120,	0	-1.68	-1.07	2.74	-1	-1.56	-3.91	CDS	Hyper-Methylated-down
TMEM189	protein_coding	ENSG00000240849	-1.95202	0.042409	0.422314	20	50128080	50128080	1.1e-10	-	50127990	50128171	1	181,	0	-9.97	-9.06	8.64	-1.01	-1.57	-2.35	CDS	Hyper-Methylated-down
EID3	protein_coding	ENSG00000255150	-3.07128	0.000936652	0.0516607	12	104304456	104304456	7.9e-70	+	104304187	104304726	1	539,	0	-69.1	-67.7	39	-0.929	-1.46	-1.78	CDS	Hyper-Methylated-down
AC011939.1	processed_pseudogene	ENSG00000259924	-2.37814	0.0184756	0.317001	15	65771394	65771394	4e-92	-	65771204	65771585	1	381,	0	-91.4	-90	27	-1.11	-1.69	-1.48	exon	Hyper-Methylated-down
DACH1	protein_coding	ENSG00000276644	-1.51534	0.0243824	0.354308	13	71866077	71866077	1e-47	-	71681893	71866234	2	17,313,	0,184028	-47	-45.8	25.1	-2.02	-2.82	-2.69	CDS	Hyper-Methylated-down

## Sheet: Table S4
Table S4. List of 15 m6A-PPS genes
Symbol	Entrez Gene ID	Description	Coefficient
NAALADL2	254827	N-Acetylated Alpha-Linked Acidic Dipeptidase Like 2	0.0757741
PRLR	5618	Prolactin Receptor	0.0460874
MS4A7	58475	Membrane Spanning 4-Domains A7	-0.0365649
DOCK4	9732	Dedicator Of Cytokinesis 4	-0.0283225
AKAP12	9590	A-Kinase Anchoring Protein 12	0.0215788
NCKAP5	344148	NCK Associated Protein 5	-0.0186382
DOPEY1	23033	DOP1 leucine zipper like protein A	-0.0942376
MFAP4	4239	Microfibril Associated Protein 4	-0.000902342
TRIM2	23321	Tripartite Motif Containing 2	-0.000546016
HMGN2P28	100128372	High Mobility Group Nucleosomal Binding Domain 2 Pseudogene 28	-0.0383781
ABHD16A	7920	Abhydrolase Domain Containing 16A, Phospholipase	-0.0705519
TNS1	7145	Tensin 1	-0.0176376
FOSL1	8061	FOS Like 1, AP-1 Transcription Factor Subunit	0.0179767
KLF10	7071	Kruppel Like Factor 10	0.0338524
TXNRD1	7296	Thioredoxin Reductase 1	0.0139609
